# Supplementary material for: Pharmacogenetics of Metformin Transporters Suggests No Association with Therapeutic Inefficacy among Diabetes Type 2 Mexican Patients
Source: Pharmaceuticals (Basel). 2022 Jun 22;15(7):774. doi: 10.3390/ph15070774 (PMC9318506; doi:10.3390/ph15070774)
Supplement: Supplementary file 1 [file pharmaceuticals-15-00774-s001.zip]

Archive with 1 entries (1 files):
- pharmaceuticals-1736492-supplementary.pdf
